# Supplementary material for: Adaptively evolved human oral actinomyces‐sourced defensins show therapeutic potential
Source: EMBO Mol Med. 2021 Dec 20;14(2):e14499. doi: 10.15252/emmm.202114499 (PMC8819291; doi:10.15252/emmm.202114499)
Supplement: Supplementary file 10 — Dataset EV1 [file EMMM-14-e14499-s015.xlsx]

## Sheet: Sheet1
Dataset EV1. The microbial subgroups used in this study
Subgroups	Abbreviations	Genome nember	Chromosome	Complete	Contig	Scaffold
Acidithiobacillia	Acidi.	44	1	7	27	9
Acidobacteriia	Acido.	288	1	7	18	262
Actinobacteria	Actin.	17378	305	1296	6739	9038
Alphaproteobacteria	Alphap.	8827	198	920	4111	3598
Aquificae	Aqui.	54	1	16	27	10
Armatimonadetes	Arm.	78	3	1	11	63
Bacteria candidate phyla	BCP	4291	1	26	737	3527
Bacteroidetes/Chlorobi	group	7219	56	496	2411	4256
Betaproteobacteria	Betap.	9653	158	1281	4586	3628
Blastocatellia	Bla.	28	0	1	7	20
Caldiserica	Cal.	26	0	1	9	16
candidate division Zixibacteria	CDZ	29	0	0	14	15
*Candidatus	Candi.	706	0	1	288	287
Chlamydiae	Chla.	471	60	163	107	141
Chloroflexi	Chlo.	991	0	42	419	530
Cyanobacteria/Melainabacteria	group	1583	43	131	923	486
Deferribacteres	Deferr.	20	0	5	4	11
Deinococcus-Thermus	DT	176	1	36	102	37
delta/epsilon subdivisions	DES	6382	71	523	3984	1804
Fibrobacteres	Fib.	82	0	2	31	49
Firmicutes	Fir.	48732	401	3039	21282	24010
Fusobacteriia	Fus.	256	5	52	92	107
Gammaproteobacteria	Gammap.	70727	743	4548	42390	23046
Gemmatimonadetes	Gemma.	248	0	3	76	169
Hydrogenophilalia	Hydro.	35	0	1	3	31
Lentisphaerae	Len.	58	0	1	11	46
Nitrospinae	Nitro.	181	0	9	52	120
Oligoflexia	Oli.	148	1	11	41	95
Planctomycetes	Plan.	579	0	20	311	248
Solibacteres	Soli.	83	0	1	3	79
Spirochaetia	Spiro.	1201	94	97	621	389
Synergistia	Syner.	102	4	5	24	69
Tenericutes	Ten.	674	13	257	224	180
Thermodesulfobacteria	Thermod.	25	0	4	12	9
Thermotogae	Thermot.	159	1	37	57	64
unclassified PVC group	UB	1292	2	2	487	801
Verrucomicrobia	Ver.	877	7	32	245	593
 Zetaproteobacteria	Zeta.	60	0	2	18	40
Archaea	Archaea	3213	24	324	1456	1409
Note: * including Candidatus Cloacimonetes, Candidatus Hydrogenedentes, Candidatus Kryptonia, Candidatus Latescibacteria, Candidatus Marinimicrobia, and Candidatus Omnitrophica.
