# Supplementary material for: Adaptively evolved human oral actinomyces‐sourced defensins show therapeutic potential
Source: EMBO Mol Med. 2021 Dec 20;14(2):e14499. doi: 10.15252/emmm.202114499 (PMC8819291; doi:10.15252/emmm.202114499)
Supplement: Supplementary file 11 — Dataset EV2 [file EMMM-14-e14499-s016.xlsx]

## Sheet: Sheet1
Dataset EV2. AITD-like peptides in Gram-positive Actinobacteria and Gram-negative Myxcobacteria
Name	Strain	GenBank No.	Gene location
AMSIN-1	Actinomyces sp. oral taxon 171 str. F0337	AECW01000007.1	4736-4939
AMSIN-2	Actinomyces sp. oral taxon 171 str. F0337	AECW01000007.1	5266-5469
AMSIN-3	Actinomyces sp. oral taxon 171 str. F0337	AECW01000007.1	5769-5969
AMSIN	Actinomyces sp. oral taxon 171 str. F0337	AECW01000007.1	6173-6370
AMSIN-3a	Actinomyces johnsonii F0510	AWSD01000152.1	121-324
AMSIN-4	Actinomyces sp. oral taxon 414 strain F0588	NZ_CP012590.1	3447284-3447487
AMSIN-5	Actinomyces johnsonii F0542	AWSE01000048.1	3904-4104
AMSIN-6	Actinomyces johnsonii F0510	AWSD01000109.1	287-511
AMSIN-7	Actinomyces oris strain MMRCO6-1	MSKM01000048.1	3615-3812
AMSIN-8	Actinomyces oris strain MMRCO6-1	MSKM01000048.1	2709-2912
AMSIN-9	Actinomyces oris strain MMRCO6-1	MSKM01000048.1	3211-3411
AMSIN-10	Actinomyces oris strain MMRCO6-1	MSKM01000048.1	2180-2383
AMSIN-11	Actinomyces oris strain MMRCO6-1	MSKM01000071.1	6937-7140
AMSIN-12	Actinomyces oris strain MMRCO6-1	MSKM01000071.1	7505-7708
AMSIN-13	Actinomyces oris strain S24V	MSKI01000005.1	10737-10940
AMSIN-14	Actinomyces oris strain S24V	MSKI01000005.1	9084-9281
AMSIN-15	Actinomyces oris strain S24V	MSKI01000005.1	9483-9683
AMSIN-16	Actinomyces oris strain S24V	MSKI01000005.1	9976-10176
AMSIN-17	Actinomyces oris strain S24V	MSKI01000005.1	11293-11496
AMSIN-18	Actinomyces oris strain CCUG 34286	MSKP01000023.1	6392-6562
AMSIN-19	Actinomyces oris strain CCUG 34286	MSKP01000023.1	7621-7791
AMSIN-20	Actinomyces oris strain CCUG 34286	MSKP01000023.1	6727-6930
AMSIN-21	Actinomyces oris strain CCUG 34286	MSKP01000023.1	5487-5693
AMSIN-22	Actinomyces oris strain CCUG 34286	MSKP01000023.1	5995-6195
AMSIN-23	Actinomyces oris strain CCUG 34286	MSKP01000023.1	7223-7423
AMSIN-24	Actinomyces oris strain CCUG 34286	MSKP01000023.1	4916-5119
AMSIN-25	Actinomyces sp. CtC 72	WP_086615404.1	43148-43351
AMSIN-26*	Actinomyces denticolens strain PA	FQYL01000002.1	329126-329332
AMSIN-27*	Actinomyces denticolens strain PA	FQYL01000002.1	328790-328990
AMSIN-28	Actinomyces naeslundii strain Pn6N	MSRJ01000016.1	10438-10644
AMSIN-29	Actinomyces naeslundii strain Pn6N	MSRJ01000016.1	10060-10260
AMSIN-30	Actinomyces naeslundii strain S44D	MSRO01000031.1	52172-52375
AMSIN-31	Actinomyces succiniciruminis strain AM4	LK995465.1	16078-16287
AMSIN-32	Actinomyces succiniciruminis strain AM4	LK995465.1	16378-16587
AMSIN-33	Actinomyces sp. 2129	CP032514.1	606219-606419
AMSIN-34	Actinomyces sp. 2119	QYRR01000005.1	275928-276137
AMSIN-35	Actinomyces sp. 2119	QYRR01000005.1	275564-275779
AMSIN-36	Actinomyces sp. 2119	QYRR01000005.1	275201-275398
AMSIN-37	Actinomyces sp. 299	NZ_CP025227.1	2368594-2368797
AMSIN-38	Actinomyces sp. 299	NZ_CP025227.1	2368947-2369159
AMSIN-39	Actinomyces sp. 299	NZ_CP025227.1	2369310-2369507
CBSIN-1	Corynebacterium sp. HMSC06D04	LWOE01000014	8060-8260
CBSIN-2	Corynebacterium sp. KPL1995	AXLQ01000002.1	322324-322512
CBSIN-3	Corynebacterium simulans strain PES1	NZ_CP014634.1	1365284-1365472
CBSIN-4	Corynebacterium glucuronolyticum ATCC 51866	ACHF01000007.1	4815-5003
MMSIN	Micromonospora rosaria strain DSM 803	LRQV01000122.1	4713-4913
MTSIN**	Melittangium boletus DSM 14713	NZ_CP022163.1	3906517-3906810
CBTSIN**	Cystobacter fuscus strain DSM 52655	NZ_CP022098.1	5444870-5445202
Note: The symbol “*” indicates completely identical sequences also found in genomes of Actinomyces sp. Chiba101 (NZ_AP017896.1), Actinomyces denticolens strain DSM 20671 (BDIO01000006.1) and Actinomyces denticolens strain NCTC11490 (UFSA01000001.1); and “**” denotes the AITDs found in Gram-negative Myxcobacteria (delta proteobacteria). Underlined and boldfaced letters in bacterial genus names are…
