# Supplementary material for: Adaptively evolved human oral actinomyces‐sourced defensins show therapeutic potential
Source: EMBO Mol Med. 2021 Dec 20;14(2):e14499. doi: 10.15252/emmm.202114499 (PMC8819291; doi:10.15252/emmm.202114499)
Supplement: Supplementary file 12 — Dataset EV3 [file EMMM-14-e14499-s005.xlsx]

## Sheet: Sheet1
Dataset EV3. Sizes, net charges, and molecular weights of bacterial AITDs
Protein	Size (AA)	Net charge	Molecular weight (Da)
AMSIN	36	3.2	4065.59
AMSIN-1	36	2.7	3928.47
AMSIN-2	36	2.4	3961.61
AMSIN-3	35	2	3979.45
AMSIN-3a	35	2	3979.45
AMSIN-4	36	0	4030.53
AMSIN-5	35	1.2	3909.5
AMSIN-6	36	1.2	3918.43
AMSIN-7	36	3.2	4097.65
AMSIN-8	36	2.7	4023.55
AMSIN-9	35	3	3993.52
AMSIN-10	36	2.7	3928.47
AMSIN-11	36	4	3929.52
AMSIN-12	36	1.7	3901.4
AMSIN-13	36	2	4167.64
AMSIN-14	38	2	4353.81
AMSIN-15	35	1.2	3918.32
AMSIN-16	35	2.7	3884.43
AMSIN-17	36	1.4	3927.44
AMSIN-18	37	0	4285.73
AMSIN-19	37	0	4271.7
AMSIN-20	36	3	3989.53
AMSIN-21	37	2	4352.92
AMSIN-22	35	2	3937.37
AMSIN-23	35	2	3943.37
AMSIN-24	36	1.4	3927.44
AMSIN-25	36	4	4266.86
AMSIN-26	37	5.2	4163.83
AMSIN-27	35	2.2	3899.61
AMSIN-28	37	-0.5	4311.81
AMSIN-29	36	-1.3	4070.56
AMSIN-30	38	-1	4201.65
AMSIN-31	37	4	4254.95
AMSIN-32	37	4	4094.73
AMSIN-33	35	4.7	3784.48
AMSIN-34	38	7.2	4381.09
AMSIN-35	40	6.2	4651.52
AMSIN-36	34	9.1	3826.57
AMSIN-37	36	8.5	3830.42
AMSIN-38	39	9.1	4379.06
AMSIN-39	34	9.1	3806.58
CBSIN-1	36	1.7	4175.69
CBSIN-2	36	-0.3	3949.55
CBSIN-3	36	-1.3	3851.36
CBSIN-4	36	-1.3	3909.44
MMSIN	37	-1.3	4053.62
MTSIN	42	1.2	4384.78
CBTSIN	37	0.7	4384.91
Note: Net charges and molecular weights were calculated by Protein Calculator v3.4 (http://protcalc.sourceforge.net/).
