# Supplementary material for: Adaptively evolved human oral actinomyces‐sourced defensins show therapeutic potential
Source: EMBO Mol Med. 2021 Dec 20;14(2):e14499. doi: 10.15252/emmm.202114499 (PMC8819291; doi:10.15252/emmm.202114499)
Supplement: Supplementary file 13 — Dataset EV4 [file EMMM-14-e14499-s001.xlsx]

## Sheet: Sheet1
Dataset EV4. Defensin pseudogenes identified in Actinobacteria
Bacterial strain	Sequence	GenBank No.	Formation mechanism of pseudogenes
Corynebacterium sp. MC3	MPTFALRTDSTESPRNLNLHATTAPAECCGYPSEKRCGLAAETTTTPPVATVRASSTYAASTC	FMSX01000018.1	Frame-shift mutation
Corynebacterium sp. NML130628	stopQIRCAPAECCGCPSESRCAAYCRDNHHTSGGYCEGFLDLRCVCV	MLAL01000010.1	Premature stop codon
Corynebacterium sp. NML120713	stopQIRCAPAECCGCPSESRCAAYCRDNYQAAGGYCEGFLDLRCVCV	MLCR01000010.1	Premature stop codon
Actinomyces sp. HMSC075C01	MDMFSRRRTSLSDNRFRGTMNAETRNPLETSNCFACPFNEHQCHNHCLSKGYRGGFCGGFAAAstop	WP_083313529.1	Premature stop codon
Actinomyces dentalis DSM 19115	stopSARGPASSGPNAGGAEPSGSSTPSPPPRLNPSENKNCRYRGYSGGYCAWRIVCRCY	AUBL01000033.1	Premature stop codon
Note: Sequences shaded in grey denote defensin motifs and the sequence italicized is due to frame-shift mutation.
