# Supplementary material for: Adaptively evolved human oral actinomyces‐sourced defensins show therapeutic potential
Source: EMBO Mol Med. 2021 Dec 20;14(2):e14499. doi: 10.15252/emmm.202114499 (PMC8819291; doi:10.15252/emmm.202114499)
Supplement: Supplementary file 14 — Dataset EV5 [file EMMM-14-e14499-s009.xlsx]

## Sheet: Sheet1
Dataset EV5. The list of genes upregulated or downregulated (cutoff value 1.0 fold) in response to a sub-lethal dose of AMSIN
GeneID	Name	Function	Process
934050*	ilvD	Dihydroxy-acid dehydratase	Involved in biosynthesis of valine, leucine, isoleucine, vitamin B5 and coenzyme A (CoA)
934043	guaA	Glutamine amidotransferase	Generating ammonia from the glutamine amide nitrogen and transfer it to different chemical classes of acceptors
933306	fatB	Iron complex transport system	Iron ion transport substrate-binding protein
932929	fatC	Iron complex transport system	Transporter activity permease protein
933215	rffD	UDP-N-acetyl-D-glucosamine	Cell wall biogenesis/degradation, Lipopolysaccharide biosynthesis dehydrogenase
934838	malC	Maltodextrin ABC transporter	Sugar transport permease
932820	spr0084	Rhodanese-related sulfurtransferase	Enzymes which transfer sulfur atoms to various acceptor molecules
933979	fecE	Iron complex transport system	Transporter activity ATP-binding protein
933980	cglB	Competence protein ComGB	Intrinsic component of membrane
934690*	spr0277	Sweet transporters	Monosaccharide and disaccharide transporters
933216*	spr1626	CsbD-like protein	Involved in bacterial general stress response
932959*	pepA	Glutamyl aminopeptidase	Release of N-terminal glutamate from a peptide
933699	spr0930	Lysozyme family protein	A role during enlargement and division of the cell
933626	yjfA	rRNA/tRNA methylase	RNA methylation
934530	spr1318	N-acetyltransferase	An enzyme that catalyzes the transfer of acetyl groups from acetyl-CoA to arylamines
932957	spr1112	Energy-coupling factor transporter	ATP-binding cassette (ABC) transporters for taking up micronutrients from the environment
934814	rpsL	30S ribosomal protein S12	Protein synthesis
Note: Upregulated genes are marked by “*”.
