# Supplementary material for: Adaptively evolved human oral actinomyces‐sourced defensins show therapeutic potential
Source: EMBO Mol Med. 2021 Dec 20;14(2):e14499. doi: 10.15252/emmm.202114499 (PMC8819291; doi:10.15252/emmm.202114499)
Supplement: Supplementary file 15 — Source Data for Figure 3 [file EMMM-14-e14499-s004.xlsx]

## Sheet: Sheet1
Streptococcus sanguinis ATCC 1.2497 (Unit: mm)
0.05 AMSIN	0.05 AMSIN/0.05 HNP1&2	0.05 AMSIN/0.5 hLZc
3	6	6.5
2.9	6.2	6.6
3.2	6.5	6.4
Streptococcus salivarius ATCC 1.2498 (Unit: mm)
0.05 AMSIN	0.05 AMSIN/0.05 HNP1&2	0.05 AMSIN/0.5 hLZc
3	5	5
2.8	4.9	4.9
3.3	5.3	5.4
