# Supplementary material for: Adaptively evolved human oral actinomyces‐sourced defensins show therapeutic potential
Source: EMBO Mol Med. 2021 Dec 20;14(2):e14499. doi: 10.15252/emmm.202114499 (PMC8819291; doi:10.15252/emmm.202114499)
Supplement: Supplementary file 16 — Source Data for Figure 4 [file EMMM-14-e14499-s018.xlsx]

## Sheet: Fig 4A
Time (min)	SM+AMSIN	SM+Kan	SM+Rif	SM+Van
0	0.164187	0.156187	0.174187	0.141187
20	0.194187	0.186187	0.169187	0.203187
40	0.209187	0.201187	0.188187	0.209187
60	0.207187	0.206187	0.199187	0.186187
80	0.180187	0.197187	0.203187	0.185187
100	0.181187	0.190187	0.208187	0.157187
120	0.166187	0.192187	0.217187	0.181187
140	0.156187	0.183187	0.218187	0.154187
160	0.151187	0.186187	0.224187	0.159187
180	0.152187	0.187187	0.224187	0.150187
200	0.151187	0.185187	0.224187	0.156187
220	0.154187	0.195187	0.233187	0.154187
240	0.152187	0.187187	0.220187	0.150187
260	0.155187	0.195187	0.241187	0.158187
280	0.143187	0.180187	0.219187	0.142187
300	0.129187	0.166187	0.201187	0.125187
320	0.125187	0.157187	0.197187	0.120187
340	0.128187	0.164187	0.203187	0.124187
360	0.127187	0.158187	0.202187	0.120187
380	0.128187	0.158187	0.205187	0.122187
400	0.131187	0.163187	0.209187	0.127187
420	0.134187	0.167187	0.209187	0.131187
440	0.127187	0.159187	0.203187	0.124187
460	0.127187	0.156187	0.206187	0.123187
480	0.139187	0.166187	0.215187	0.137187
500	0.143187	0.165187	0.217187	0.136187
520	0.136187	0.158187	0.207187	0.136187
540	0.135187	0.159187	0.207187	0.137187
560	0.128187	0.149187	0.201187	0.131187
580	0.138187	0.157187	0.208187	0.138187
600	0.128187	0.141187	0.197187	0.128187
620	0.130187	0.145187	0.196187	0.136187
640	0.128187	0.140187	0.193187	0.130187

## Sheet: Fig 4B
	Log10 (CFU/mL)
Time (min)	Medium	AMSIN(l)	AMSIN(c)
0	8	8	8
15	9.04	8.6	9
30	9.17	8.85	8.9
120	12.1	8.6	8.7
240	13	8.1	8.5

## Sheet: Fig 4C
Time (s)	Meucin-18	AMSIN	Vancomycin
1	30.87	30.67	30.15
2	31.42	30.61	30.33
3	30.8	31.27	30.38
4	31.01	32	28.53
5	30.75	31.36	29.03
6	29.53	30.56	29.9
7	30.93	31.57	29.51
8	30.99	31.48	29.53
9	30.17	31.54	29.32
10	29.99	31.43	29.5
11	31.07	32.04	28.1
12	32.62	31.91	29.22
13	32.08	30.94	30.74
14	31.22	30.81	29.59
15	30.64	31.81	28.5
16	32.68	30.96	28.76
17	31.98	30.96	29.87
18	31.69	31.22	30.71
19	32.16	31.13	30.72
20	31.53	31.45	30.3
21	31.07	31.25	30.45
22	30.25	31.56	30.06
23	30.58	31.36	30.34
24	31.26	31.83	30.65
25	31.38	30.87	29.35
26	30.67	32.16	28.74
27	30.61	32.29	29.39
28	31.27	31.67	29.71
29	32	30.77	29.55
30	31.36	31.78	29.45
31	30.56	32.31	29.09
32	31.57	31.81	28.76
33	31.48	32.48	28.61
34	31.54	32.48	28.86
35	31.43	31.74	29.61
36	32.04	31.33	30
37	31.91	31.66	30.69
38	30.94	30.81	30.93
39	30.81	30.59	30.86
40	31.81	30.92	29.02
41	30.96	32.12	28.44
42	30.96	33.12	29.57
43	31.22	33.31	28.76
44	31.13	32.28	29.87
45	31.45	31.7	31.36
46	31.25	31.48	30.4
47	31.56	31.07	28.26
48	31.36	31.02	28.38
49	31.83	32.34	28.61
50	30.87	32.39	29.95
51	32.16	30.88	30.83
52	32.29	30.63	30.41
53	31.67	32.72	31.24
54	30.77	33.43	30.05
55	31.78	32.52	28.74
56	32.31	33.03	29.49
57	31.81	32.8	30.34
58	32.48	31.98	31.31
59	32.48	32.23	30.45
60	31.74	30.94	29.85
61	31.33	30.88	28.99
62	31.66	31.32	28.11
63	30.81	31.71	30.73
64	30.59	32.04	31.33
65	30.92	31.57	28.76
66	32.12	32.71	27.95
67	33.12	31.88	29.5
68	33.31	29.71	31.34
69	32.28	29.86	30.6
70	31.7	31.43	29.41
71	31.48	32.19	29.29
72	31.07	30.92	28.73
73	31.02	30.68	29.04
74	32.34	31.43	28.57
75	32.39	32.47	29.64
76	30.88	33.29	30.42
77	30.63	32.09	29.57
78	32.72	32.41	29.96
79	33.43	33.61	30.46
80	32.52	32.32	30.66
81	33.03	31.44	31.34
82	32.8	32.19	30.41
83	31.98	31.7	30.22
84	32.23	31.6	31.47
85	30.94	32.79	28.98
86	30.88	31.76	29
87	31.32	31.88	30.12
88	31.71	31.49	30.69
89	32.04	31.34	30.62
90	31.57	31.88	29.41
91	32.71	30.78	29.72
92	31.88	31.21	30.31
93	29.71	33.94	30.54
94	29.86	33.11	30.31
95	31.43	31.1	30.72
96	32.19	31.84	30.08
97	30.92	32.98	29.41
98	30.68	33.14	29.63
99	31.43	32.3	29.37
100	30.87	31.86	29.11
101	31.42	32.11	29.17
102	30.8	30.67	30.15
103	31.01	30.61	30.33
104	30.75	31.27	30.38
105	29.53	32	28.53
106	30.93	31.36	29.03
107	30.99	30.56	29.9
108	30.17	31.57	29.51
109	29.99	31.48	29.53
110	31.07	31.54	29.32
111	32.62	31.43	29.5
112	32.08	32.04	28.1
113	31.22	31.91	29.22
114	30.64	30.94	30.74
115	32.68	30.81	29.59
116	31.98	31.81	28.5
117	31.69	30.96	28.76
118	32.16	30.96	29.87
119	31.53	31.22	30.71
120	31.07	31.13	30.72
121	30.25	31.45	30.3
122	30.58	31.25	30.45
123	31.26	31.56	30.06
124	31.38	31.36	30.34
125	30.67	31.83	30.65
126	30.61	30.87	29.35
127	31.27	32.16	28.74
128	32	32.29	29.39
129	31.36	31.67	29.71
130	30.56	30.77	29.55
131	31.57	31.78	29.45
132	31.48	32.31	29.09
133	31.54	31.81	28.76
134	31.43	32.48	28.61
135	32.04	32.48	28.86
136	31.91	31.74	29.61
137	30.94	31.33	30
138	30.81	31.66	30.69
139	31.81	30.81	30.93
140	30.96	30.59	30.86
141	30.96	30.92	29.02
142	31.22	32.12	28.44
143	31.13	33.12	29.57
144	31.45	33.31	28.76
145	31.25	32.28	29.87
146	31.56	31.7	31.36
147	31.36	31.48	30.4
148	31.83	31.07	28.26
149	30.87	31.02	28.38
150	32.16	32.34	28.61
151	32.29	32.39	29.95
152	31.67	30.88	30.83
153	30.77	30.63	30.41
154	31.78	32.72	31.24
155	32.31	33.43	30.05
156	31.81	32.52	28.74
157	32.48	33.03	29.49
158	32.48	32.8	30.34
159	31.74	31.98	31.31
160	31.33	32.23	30.45
161	31.66	30.94	29.85
162	30.81	30.88	28.99
163	30.59	31.32	28.11
164	30.92	31.71	30.73
165	32.12	32.04	31.33
166	33.12	31.57	28.76
167	33.31	32.71	27.95
168	32.28	31.88	29.5
169	31.7	29.71	31.34
170	31.48	29.86	30.6
171	31.07	31.43	29.41
172	31.02	32.19	29.29
173	32.34	30.92	28.73
174	32.39	30.68	29.04
175	30.88	31.43	28.57
176	30.63	32.47	29.64
177	32.72	33.29	30.42
178	33.43	32.09	29.57
179	32.52	32.41	29.96
180	33.03	33.61	30.46
181	32.8	32.32	30.66
182	31.98	31.44	31.34
183	32.23	32.19	30.41
184	30.94	31.7	30.22
185	30.88	31.6	31.47
186	31.32	32.79	28.98
187	31.71	31.76	29
188	32.04	31.88	30.12
189	31.57	31.49	30.69
190	32.71	31.34	30.62
191	31.88	31.88	29.41
192	29.71	30.78	29.72
193	29.86	31.21	30.31
194	31.43	33.94	30.54
195	32.19	33.11	30.31
196	30.92	31.1	30.72
197	30.68	31.84	30.08
198	31.43	32.98	29.41
199	35.44	30.87	29.63
200	35.55	31.42	30.15
201	39.2	30.8	30.33
202	40.41	31.01	30.38
203	41.22	30.75	28.53
204	42.28	29.53	29.03
205	43.71	30.93	29.9
206	44.55	30.99	29.51
207	45.16	30.17	29.53
208	46.9	29.99	29.32
209	47.46	31.07	29.5
210	48.11	32.62	28.1
211	49.13	32.08	29.22
212	50.09	31.22	30.74
213	51.77	30.64	29.59
214	52.05	32.68	28.5
215	53.82	31.98	28.76
216	54.96	31.69	29.87
217	55.03	32.16	30.71
218	56.7	31.53	30.72
219	57.85	31.07	30.3
220	58.96	30.25	30.45
221	59.81	30.58	30.06
222	60.7	31.26	30.34
223	61.49	31.38	30.65
224	62.48	30.67	29.35
225	63.57	30.61	28.74
226	64.2	31.27	29.39
227	64.1	32	29.71
228	65.95	31.36	29.55
229	65.3	30.56	29.45
230	66.42	31.57	29.09
231	66.34	31.48	28.76
232	67.18	31.54	28.61
233	67.14	31.43	28.86
234	68.04	32.04	29.61
235	68.87	31.91	30
236	69.5	30.94	30.69
237	69.11	30.81	30.93
238	70.86	31.81	30.86
239	70.44	30.96	29.02
240	71.5	30.96	28.44
241	71.27	31.22	29.57
242	72.71	31.13	28.76
243	72.63	31.45	29.87
244	73.96	31.25	31.36
245	73	31.56	30.4
246	74.38	31.36	28.26
247	74.01	31.83	28.38
248	75.07	30.87	28.61
249	75.34	32.16	29.95
250	76.75	32.29	30.83
251	76.88	31.67	30.41
252	77.16	30.77	31.24
253	77.48	31.78	30.05
254	78.84	32.31	28.74
255	78.18	31.81	29.49
256	78.75	32.48	30.34
257	78.81	32.48	31.31
258	78.04	31.74	30.45
259	78.39	31.33	29.85
260	78.55	31.66	28.99
261	78.64	30.81	28.11
262	79.56	30.59	30.73
263	79.14	30.92	31.33
264	79.12	32.12	28.76
265	79.96	33.12	27.95
266	79.23	33.31	29.5
267	80	32.28	31.34
268	80.38	31.7	30.6
269	80.29	31.48	29.41
270	80.22	31.07	29.29
271	80.73	31.02	28.73
272	81.09	32.34	29.04
273	81.2	32.39	28.57
274	81.26	30.88	29.64
275	81.1	30.63	30.42
276	82.51	32.72	29.57
277	82.58	33.43	29.96
278	82.17	32.52	30.46
279	82	33.03	30.66
280	82.02	32.8	31.34
281	83.6	31.98	30.41
282	83.85	32.23	30.22
283	83.26	30.94	31.47
284	83.51	30.88	28.98
285	83.62	31.32	29
286	84.17	31.71	30.12
287	84.66	32.04	30.69
288	84.66	31.57	30.62
289	84.48	32.71	29.41
290	84.29	31.88	29.72
291	84.75	29.71	30.31
292	85.02	29.86	30.54
293	85.45	31.43	30.31
294	85.16	32.19	30.72
295	85.16	30.92	30.08
296	85.54	30.68	29.41
297	86.87	31.43	29.63
298	86.78	32.47	29.37
299	86.09	29.96	29.11
300	86.27	29.86	29.17
301	86.47	31.85	30.15
302	87.4	32.21	30.33
303	87.29	30.36	30.38
304	87.25	30.6	28.53
305	87.53	31.96	29.03
306	87.14	29.63	29.9
307	87.92	29.29	29.51
308	88.07	31.1	29.53
309	88.35	30.79	29.32
310	88.34	30.66	29.5
311	88.25	30.48	28.1
312	88.56	31.24	29.22
313	88.42	30.99	30.74
314	88.9	29.82	29.59
315	88.4	31.19	28.5
316	88.57	32.76	28.76
317	88.35	30.3	29.87
318	89.75	29.84	30.71
319	89.53	31.66	30.72
320	89.61	33.25	30.3
321	89.31	32.64	30.45
322	89.04	31.73	30.06
323	89.03	31.94	30.34
324	89.72	31.02	30.65
325	90.39	31.67	29.35
326	90.76	30.46	28.74
327	90.95	29.91	29.39
328	90.76	31.56	29.71
329	90.83	32.77	29.55
330	90.37	32.61	29.45
331	90.58	32.43	29.09
332	90.6	32.7	28.76
333	90.94	31.46	28.61
334	90	30.21	28.86
335	91.95	31.84	29.61
336	91.76	32.28	30
337	91.31	30.69	30.69
338	91.43	31.05	30.93
339	91.77	31.11	30.86
340	91.54	31.15	29.02
341	91.24	31.06	28.44
342	91.33	31.7	29.57
343	91.14	32.33	28.76
344	92.38	31.98	29.87
345	92.19	30.92	31.36
346	92.65	31.05	30.4
347	92.13	32.2	28.26
348	92.13	31.48	28.38
349	92.8	31.05	28.61
350	92.08	31.05	29.95
351	92.36	31.47	30.83
352	93.26	32.72	30.41
353	93.75	32.4	31.24
354	93.15	30.1	30.05
355	93.25	30.2	28.74
356	93.48	30.56	29.49
357	93.67	30.83	30.34
358	93.98	30.63	31.31
359	93.18	29.78	30.45
360	93.94	30.28	29.85
361	93.42	30.72	28.99
362	94.46	30.87	28.11
363	94.21	31.42	30.73
364	94.1	30.8	31.33
365	94.13	31.01	28.76
366	94.59	30.75	27.95
367	94.57	29.53	29.5
368	94.04	30.93	31.34
369	94.81	30.99	30.6
370	94.36	30.17	29.41
371	94.45	29.99	29.29
372	95.25	31.07	28.73
373	95.2	32.62	29.04
374	95.64	32.08	28.57
375	95	31.22	29.64
376	95.52	30.64	30.42
377	95.75	32.68	29.57
378	95.8	31.98	29.96
379	95.5	31.69	30.46
380	95.87	32.16	30.66
381	95.54	31.53	31.34
382	96.43	31.07	30.41
383	96.13	30.25	30.22
384	96	30.58	31.47
385	96.9	31.26	28.98
386	96.83	31.38	29
387	96.69	30.67	30.12
388	96.17	30.61	30.69
389	96.47	31.27	30.62
390	96.77	32	29.41
391	97.98	31.36	29.72
392	97.6	30.56	30.31
393	97.4	31.57	30.54
394	97.6	31.48	30.31
395	97.7	31.54	30.72
396	97.6	31.43	30.08
397	97.1	32.04	29.41
398	97.8	31.91	29.63
399	97.6	30.94	29.58
400	98.9	30.81	30.25
401	98.3	31.81	30.56
402	98.3	30.96	30.15
403	98.94	30.96	30.33
404	98	31.22	30.38
405	98.93	31.13	28.53
406	98.48	31.45	29.03
407	98.3	31.25	29.9
408	98.8	31.56	29.51
409	98.7	31.36	29.53
410	99.38	31.83	29.32
411	99.34	30.87	29.5
412	99.78	32.16	28.1
413	99.95	32.29	29.22
414	99	31.67	30.74
415	99.36	30.77	29.59
416	99.25	31.78	28.5
417	99.8	32.31	28.76
418	99.4	31.81	29.87
419	100	32.48	30.71
420	100.8	32.48	30.72
421	100.1	31.74	30.3
422	100.8	31.33	30.45
423	100.8	31.66	30.06
424	100	30.81	30.34
425	100	30.59	30.65
426	100.9	30.92	29.35
427	100	32.12	28.74
428	100.7	33.12	29.39
429	100.8	33.31	29.71
430	100.2	32.28	29.55
431	100.2	31.7	29.45
432	101.4	31.48	29.09
433	101.9	31.07	28.76
434	101.1	31.02	28.61
435	101.2	32.34	28.86
436	101.1	32.39	29.61
437	101.9	30.88	30
438	101.84	30.63	30.69
439	101.9	32.72	30.93
440	101.2	33.43	30.86
441	102.3	32.52	29.02
442	102.4	33.03	28.44
443	102.1	32.8	29.57
444	102.2	31.98	28.76
445	102.5	32.23	29.87
446	102	30.94	31.36
447	102.9	30.88	30.4
448	102.5	31.32	28.26
449	102.5	31.71	28.38
450	102.6	32.04	28.61
451	102.8	31.57	29.95
452	102.9	32.71	30.83
453	103.8	31.88	30.41
454	103.1	29.71	31.24
455	103	29.86	30.05
456	103.2	31.43	28.74
457	103.2	32.19	29.49
458	103.6	30.92	30.34
459	103.5	30.68	31.31
460	103.3	31.43	30.45
461	103.5	32.47	29.85
462	104.9	33.29	28.99
463	104.7	32.09	28.11
464	104.7	32.41	30.73
465	104.3	33.61	31.33
466	104.9	32.32	28.76
467	104.1	31.44	27.95
468	104.3	32.19	29.5
469	104.6	31.7	31.34
470	104.3	31.6	30.6
471	104.5	32.79	29.41
472	105.2	31.76	29.29
473	105.8	31.88	28.73
474	105.4	31.49	29.04
475	105.6	31.34	28.57
476	105.7	31.88	29.64
477	105.9	30.78	30.42
478	105.2	31.21	29.57
479	105.3	33.94	29.96
480	105.2	33.11	30.46
481	105.7	31.1	30.66
482	105.1	31.84	31.34
483	106.3	32.98	30.41
484	106.2	33.14	30.22
485	106.1	32.3	31.47
486	106	31.86	28.98
487	106	32.11	29
488	106.4	32.22	30.12
489	106.5	32.09	30.69
490	106.6	31.85	30.62
491	106	30.19	29.41
492	106.1	30.64	29.72
493	106.3	30.35	30.31
494	106	31.26	30.54
495	106.2	31.58	30.31
496	107.1	31.25	30.72
497	107.1	32.56	30.08
498	107.4	32.2	29.41
499	107.7	31.48	29.63
500	107.6	31.05	29.37
501	107	31.05	29.11
502	107.6	31.47	29.17
503	107.4	32.72	30.15
504	107.6	32.4	30.33
505	107.1	30.1	30.38
506	108	30.2	28.53
507	108.7	30.56	29.03
508	108.8	30.83	29.9
509	108.1	30.63	29.51
510	108.8	29.78	29.53
511	108.9	30.28	29.32
512	108.8	30.72	29.5
513	108.7	30.87	28.1
514	108.2	31.42	29.22
515	108.1	30.8	30.74
516	108	31.01	29.59
517	108.5	30.75	28.5
518	108.2	29.53	28.76
519	108.8	30.93	29.87
520	109.2	30.99	30.71
521	109.8	30.17	30.72
522	109.6	29.99	30.3
523	109.4	31.07	30.45
524	109.4	32.62	30.06
525	109	32.08	30.34
526	109	31.22	30.65
527	109.4	30.64	29.35
528	109.4	32.68	28.74
529	109.8	31.98	29.39
530	109.4	31.69	29.71
531	109.7	32.16	29.55
532	109	31.53	29.45
533	109.5	31.07	29.09
534	109.1	30.25	28.76
535	110.5	30.58	28.61
536	110.1	31.26	28.86
537	110.7	31.38	29.61
538	110.6	30.67	30
539	110	30.61	30.69
540	110.4	31.27	30.93
541	110	32	30.86
542	110.7	31.36	29.02
543	110.8	30.56	28.44
544	110.9	31.57	29.57
545	110	31.48	28.76
546	110.2	31.54	29.87
547	110.6	31.43	31.36
548	110.8	32.04	30.4
549	110.4	31.91	28.26
550	110.7	30.94	28.38
551	111.8	30.81	28.61
552	111.8	31.81	29.95
553	111.9	30.96	30.83
554	111.2	30.96	30.41
555	111.3	31.22	31.24
556	111.5	31.13	30.05
557	111.6	31.45	28.74
558	111.1	31.25	29.49
559	111.3	31.56	30.34
560	111.7	31.36	31.31
561	111	31.83	30.45
562	111.2	30.87	29.85
563	111.9	32.16	28.99
564	111.5	32.29	28.11
565	112.2	31.67	30.73
566	112.6	30.77	31.33
567	112.6	31.78	28.76
568	112.6	32.31	27.95
569	112.7	31.81	29.5
570	112	32.48	31.34
571	112.5	32.48	30.6
572	112.8	31.74	29.41
573	112.5	31.33	29.29
574	112.2	31.66	28.73
575	112.8	30.81	29.04
576	112	30.59	28.57
577	112	30.92	29.64
578	112.7	32.12	30.42
579	112.3	33.12	29.57
580	112	33.31	29.96
581	113.8	32.28	30.46
582	113.8	31.7	30.66
583	113.6	31.48	31.34
584	113.4	31.07	30.41
585	113.1	31.02	30.22
586	113.4	32.34	31.47
587	113.8	32.39	28.98
588	113.2	30.88	29
589	113.5	30.63	30.12
590	113.5	32.72	30.69
591	113.9	33.43	30.62
592	113.3	32.52	29.41
593	113.5	33.03	29.72
594	113.5	32.8	30.31
595	114.8	31.98	30.54
596	114.9	32.23	30.31
597	114.9	30.94	30.72
598	114.2	30.88	30.08
599	114.2	32.2	30.15
600	114.3	31.48	30.33
601	114	31.05	30.38
602	114.1	31.05	28.53
603	114	31.47	29.03
604	114.5	32.72	29.9
605	114.7	32.4	29.51
606	114.5	30.1	29.53
607	114.2	30.2	29.32
608	114.4	30.56	29.5
609	114.1	30.83	28.1
610	114.9	30.63	29.22
611	114.7	29.78	30.74
612	114.8	30.28	29.59
613	114.6	30.72	28.5
614	115.5	30.87	28.76
615	115.6	31.42	29.87
616	115.4	30.8	30.71
617	115	31.01	30.72
618	115.7	30.75	30.3
619	115.1	29.53	30.45
620	115.3	30.93	30.06
621	115.4	30.99	30.34
622	115.8	30.17	30.65
623	115.7	29.99	29.35
624	115.3	31.07	28.74
625	115	32.62	29.39
626	115.9	32.08	29.71
627	115.8	31.22	29.55
628	115.7	30.64	29.45
629	115.5	32.68	29.09
630	115.8	31.98	28.76
631	115.3	31.69	28.61
632	115.9	32.16	28.86
633	116.7	31.53	29.61
634	116.7	31.07	30
635	116.5	30.25	30.69
636	116.7	30.58	30.93
637	116.5	31.26	30.86
638	116.6	31.38	29.02
639	116.3	30.67	28.44
640	116.9	30.61	29.57
641	116.7	31.27	28.76
642	116.4	32	29.87
643	116.4	31.36	31.36
644	116.7	30.56	30.4
645	116.9	31.57	28.26
646	117	31.48	28.38
647	117.9	31.54	28.61
648	117.8	31.43	29.95
649	117	32.04	30.83
650	117.6	31.91	30.41
651	117.4	30.94	31.24
652	117.9	30.81	30.05
653	117.1	31.81	28.74
654	117.6	30.96	29.49
655	117.5	30.96	30.34
656	117.6	31.22	31.31
657	117.4	31.13	30.45
658	117.3	31.45	29.85
659	117.4	31.25	28.99
660	117.5	31.56	28.11
661	117.1	31.36	30.73
662	117	31.83	31.33
663	117.1	30.87	28.76
664	117.8	32.16	27.95
665	117.8	32.29	29.5
666	118.6	31.67	31.34
667	118	30.77	30.6
668	118.3	31.78	29.41
669	118.8	32.31	29.29
670	118.5	31.81	28.73
671	118.3	32.48	29.04
672	118.2	32.48	28.57
673	118.2	31.74	29.64
674	118.4	31.33	30.42
675	118.4	31.66	29.57
676	118.1	30.81	29.96
677	118.9	30.59	30.46
678	118.8	30.92	30.66
679	118	32.12	31.34
680	118.7	33.12	30.41
681	118.2	33.31	30.22
682	118.3	32.28	31.47
683	118.5	31.7	28.98
684	118.1	31.48	29
685	119	31.07	30.12
686	119.5	31.02	30.69
687	119	32.34	30.62
688	119.5	32.39	29.41
689	119.2	30.88	29.72
690	119.9	30.63	30.31
691	119.9	32.72	30.54
692	119.9	33.43	30.31
693	119.5	32.52	30.72
694	119.3	33.03	30.08
695	119.3	32.8	29.41
696	119.2	31.98	29.63
697	119.8	32.04	29.37
698	119.7	31.91	29.11
699	119.4	30.94	29.17
700	119.8	30.81	30.15
701	119.1	31.81	30.33
702	119.6	30.96	30.38
703	119.6	30.96	28.53
704	119.3	31.22	29.03
705	119.3	31.13	29.9
706	119.7	31.45	29.51
707	119.1	31.25	29.53
708	120.3	31.56	29.32
709	120.1	31.36	29.5
710	120.7	31.83	28.1
711	120.9	30.87	29.22
712	120.1	32.16	30.74
713	120.6	32.29	29.59
714	120.3	31.67	28.5
715	120.9	30.77	28.76
716	120	31.78	29.87
717	120	32.31	30.71
718	120.8	31.81	30.72
719	120.2	32.48	30.3
720	120.7	32.48	30.45
721	120.9	31.74	30.06
722	120.5	31.33	30.34
723	120	31.66	30.65
724	120.1	30.81	29.35
725	120.8	30.59	28.74
726	120.2	30.92	29.39
727	120	32.12	29.71
728	121.1	33.12	29.55
729	121.7	33.31	29.45
730	121.5	32.28	29.09
731	121.5	31.7	28.76
732	121.9	31.48	28.61
733	121.9	31.07	28.86
734	121.6	31.02	29.61
735	121.4	32.34	30
736	121.4	32.39	30.69
737	121.6	30.88	30.93
738	121.9	30.63	30.86
739	121.1	32.72	29.02
740	121.4	33.43	28.44
741	121	32.52	29.57
742	121	33.03	28.76
743	121.4	32.8	29.87
744	121.3	31.98	31.36
745	122.4	32.23	30.4
746	122.8	30.94	28.26
747	122.8	30.88	28.38
748	122.2	31.32	28.61
749	122.6	31.71	29.95
750	122.6	32.04	30.83
751	122.2	31.57	30.41
752	122	32.71	31.24
753	122.5	31.88	30.05
754	122.9	29.71	28.74
755	122.8	29.86	29.49
756	122.9	31.43	30.34
757	122.4	32.19	31.31
758	122.1	30.92	30.45
759	122.6	30.68	29.85
760	122.7	31.43	28.99
761	122.1	32.47	28.11
762	122.9	33.29	30.73
763	122.5	32.09	31.33
764	122.8	32.41	28.76
765	122	33.61	27.95
766	122.3	32.32	29.5
767	122.8	31.44	31.34
768	122.2	32.19	30.6
769	122.4	31.7	29.41
770	122.7	31.6	29.29
771	123.1	32.79	28.73
772	123	31.76	29.04
773	123.5	31.88	28.57
774	123	31.49	29.64
775	123.3	31.34	30.42
776	123.6	31.88	29.57
777	123.4	30.78	29.96
778	123	31.21	30.46
779	123.6	33.94	30.66
780	123.2	33.11	31.34
781	123.4	31.1	30.41
782	123.2	31.84	30.22
783	123.3	32.98	31.47
784	123.8	33.14	28.98
785	123.4	32.3	29
786	123.5	31.86	30.12
787	123.6	32.11	30.69
788	123.5	32.22	30.62
789	123.7	32.09	29.41
790	123	31.85	29.72
791	124.4	30.19	30.31
792	124.7	30.64	30.54
793	124.5	30.35	30.31
794	124.5	31.26	30.72
795	124.5	31.58	30.08
796	124.7	31.25	29.41
797	124	32.56	29.63
798	124.2	32.04	30.35
799	124.3	31.91	30.26
800	124.2	30.94	30.58

## Sheet: Fig 4J
UMP concentration (μM)	Response (RU)
3.13	10.6
6.25	17.53
6.25	17.73
12.5	31.27
25	47.6
50	62.15
100	74.77
