# Supplementary material for: Adaptively evolved human oral actinomyces‐sourced defensins show therapeutic potential
Source: EMBO Mol Med. 2021 Dec 20;14(2):e14499. doi: 10.15252/emmm.202114499 (PMC8819291; doi:10.15252/emmm.202114499)
Supplement: Supplementary file 17 — Source Data for Figure 5 [file EMMM-14-e14499-s008.xlsx]

## Sheet: Fig 5A
Inhibition zone (Unit: mm) recorded from water-treated AMSIN
0 h	24 h	48 h
12.5	12	12.5
13	13	12.5
12.5	12.5	12
Inhibition zone (Unit: mm) recorded from serum-treated AMSIN
0 h	24 h	48 h
11.8	11	10.2
12	11.5	10.5
11.5	11	10.5

## Sheet: Fig 5B
Hemolysis (%)
6.25 μM AMSIN	12.5 μM AMSIN	25 μM AMSIN	25 μM Meucin-18
1.49	2.48	6.96	91.54
1.24	1.98	5.2	95.84
1.65	2.04	5.2	92.43

## Sheet: Fig 5C
Cellular variability of HL-60 (%)
0 μg/mL	25 μg/mL AMSIN	50 μg/mL AMSIN	100 μg/mL AMSIN
94.2412	97	97	97
105.565	101	100	102
100.193	108	103	106
0 μg/mL	25 μg/mL LL-37	50 μg/mL LL-37	100 μg/mL LL-37
94.2412	95	57	25
105.565	96	56	25
100.193	103	64	26

## Sheet: Fig 5D
Inhibition zone (Unit: mm)
AMSIN	AMSIN+ DNA
10	9.5
10	10
10	9.5

## Sheet: Fig 5F
IL-8 (pg/mL)	FBS
0	25 μg/mL AMSIN	50 μg/mL AMSIN	100 μg/mL AMSIN
129	93	116	111
128	101	121	103
101	99	122	106
0	25 μg/mL LL-37	50 μg/mL LL-37	100 μg/mL LL-37
129	172	156	173
128	166	129	195
101	172	155	192
IL-8 (pg/mL)	Serum-Free
0	25 μg/mL AMSIN	50 μg/mL AMSIN	100 μg/mL AMSIN
24	51	40	67
22	40	48	78
25	42	42	67
0	25 μg/mL LL-37	50 μg/mL LL-37	100 μg/mL LL-37
24	57	66	133
22	41	57	122
25	47	78	116

## Sheet: Fig 5G
MCP-1 (pg/mL)	FBS
0	25 μg/mL AMSIN	50 μg/mL AMSIN	100 μg/mL AMSIN
452	380	453	419
458	485	523	423
431	359	432	398
0	25 μg/mL LL-37	50 μg/mL LL-37	100 μg/mL LL-37
452	486	538	545
458	414	514	571
431	465	517	524
MCP-1 (pg/mL)	Serum-Free
0	25 μg/mL AMSIN	50 μg/mL AMSIN	100 μg/mL AMSIN
544	393	447	418
544	431	450	427
523	372	426	397
0	25 μg/mL LL-37	50 μg/mL LL-37	100 μg/mL LL-37
544	431	583	459
544	519	543	565
523	410	562	438

## Sheet: Fig 5I
Log10 (CFU per lung)
Saline	AMSIN (8.35 mg/kg)	Penicillin (8.35 mg/kg)	AMSIN (16.7 mg/kg)	Penicillin (16.7 mg/kg)	AMSIN (33 mg/kg)	Penicillin (30 mg/kg)
8.34	3.3	3.6	3.89	1.3	1	3
7	3.48	4.3	1.48	1.48	1.3	1
7	3.3	3.23	1	1.3	1	2.63
9.78	3	3.28	4.2	4.2	1.3	1
8.7	3.78	3.3	1.6	4.68	1.48	1
7.45
6.3
7.79
8.38
8.58
